# Supplementary material for: Profiling of Volatile Organic Compounds from Four Plant Growth-Promoting Rhizobacteria by SPME–GC–MS: A Metabolomics Study
Source: Metabolites. 2022 Aug 19;12(8):763. doi: 10.3390/metabo12080763 (PMC9414699; doi:10.3390/metabo12080763)
Supplement: Supplementary file 1 [file metabolites-12-00763-s001.zip]

Archive with 1 entries (1 files):
- metabolites-1856568-supplementary.pdf
